# Supplementary material for: A DArT marker genetic map of perennial ryegrass (Lolium perenne L.) integrated with detailed comparative mapping information; comparison with existing DArT marker genetic maps of Lolium perenne, L. multiflorum and Festuca pratensis
Source: BMC Genomics. 2013 Jul 3;14:437. doi: 10.1186/1471-2164-14-437 (PMC3704433; doi:10.1186/1471-2164-14-437)
Supplement: Additional file 1 — Genetic map of the Lp1 L. perenne F2 mapping population. [file 1471-2164-14-437-S1.xlsx]

## Sheet: Genetic maps
						C1	cM		D561270				C2	cM						C3	cM						C4	cM		rice3_320				C5	cM						C6	cM						C7	cM
						D555423	0			D356331			D562432	0						C30	0						rv1317	0						D556349	0						CDO542	0						INV1:2	0
						D558389	2.037						M4-136	8.291						D555285	3.961						D558802	1.519						D557465	12.568						CDO395	5.145						D558041	1.656
						D558374	3.037						D355678	10.467						rv0863	5.764						D560269	2.729						D556801	12.568						rv1423	8.052		D562282				D557564	2.884
						D561168	3.402						rice7_286	10.838						D560658	6.406						D556957	2.735						D555522	13.461						D356071	9.774						R2869	3.721
						D561421	3.451						CDO38	14.412						D556351	6.406						D557026	2.735						D558665	13.461		D559920				D556972	11.386						rice6_4	5.662
						D556494	3.451						rice7C_282a	17.53						D556336	11.468						D561567	4.164						D557302	14.422						rice2_7	13.84						D560441	6.842
						D561338	3.451						D356352	17.933						D557418	11.468						D558456	7.334						D355843	14.461						D560544	15.592		D557549 D557596 D562488				D555529	6.842
						D555362	3.451						rice7_280	21.201		D557247				D561596	11.468						D559778	10.039						D558120	14.461						D562725	17.316						B6102	7.538
						D555405	3.451						D561718	23.339						D562291	11.468						PSR580	10.566						D562316	14.461						D557797	19.771						CDO545	8.525
						D556079	3.451						D560419	24.779						rice1_19c	13.522						rv0992	11.793						rice12_250a	16.074						D555969	20.648						D556392	9.839
						D556537	3.451						D356361	29.438						rice1_18a	14.073						D560170	13.318						D559921	16.501						rv1208	22.149						D356022	10.536
						D555241	3.451						rice7_273	31.441		D560486				D555409	17.309		D558107 D557432				E42M3311	13.597						D562543	16.501						D561571	22.315						D561895	10.536
						D555338	3.451						D555233	32.451						D557263	18.473						D556139	14.578						D560632	16.501						D562649	22.315						D561541	10.536
						rv0913	4.729						D562332	33.665						rice1_16	20.812						D558752	14.578						D559907	16.501						D562545	22.315						D560364	10.536
						D561318	5.926						rv1239a	34.132						D562266	21.118						rv0068	15.227						D559685	16.501						D557638	22.315						D560176	10.536
						D562041	5.926						FpAFPD	35.318						D555474	24.631						PSR115	16.178						D557002	16.501						D561356	23.688						OSW	13.279
						D559830	5.926						FpAFPH	35.888						D556124	26.479						D557865	16.829						D562655	16.501						D355827	26.123						D556180	15.863
						D561862	6.1						rice7_260	36.281						D561964	26.491						D555324	16.829						D557618	16.501						D557730	26.123						R1952	17.06
						D555114	6.1						D556702	36.705						D355729	26.491						rice3_315	19.298						D560682	16.501						rice2_16a	27.071						rice6_24	17.635
						D558668	6.156						D562494	36.771						D557174	26.491						D555397	19.562						D560598	16.673						rice2_21	27.071						D562426	17.753
						D355660	6.156						D556726	37.061						rice1_11a	26.561						D562618	20.226						D562131	17.654						D556075	28.092						C764	18.059
						D560775	7.323						D561753	37.843						rv1332	27.048		rv0359				D355905	20.756						D562496	18.438						D556327	28.168						congt	18.332
						D560784	7.323						D556587	38.246						CDO328	27.361						D562419	21.283						D558824	19.287						D561526	28.189						Lhd3a	19.216
						D562550	8.435						D557774	38.319						D557878	27.835						D555665	21.283						D555355	19.862						D356400	28.768						hd3agt	19.216
						D561838	8.435						D557970	39.615						D557242	27.935						D561223	22.364						D556854	20.216						D562222	28.768						SOCga	19.216
						D562438	8.435						D356319	39.615						D561085	28.857						D555435	22.364		D555819				D561169	20.216						D555568	28.768						rice6c_27b	19.581
						PGI	8.737						D561617	39.615						D559759	28.857						D560379	24.062						D556877	20.216						D561905	28.768						rice6c_29b	19.984
						rv1391	9.469						D561614	39.838		D560233				D561926	29.148						D556717	24.062						D356043	20.216						D562582	28.768						D560114	20.102
						D562033	10.192						D558059	39.847						D356308	29.148						rv0454	26.578						D355850	20.224						D557097	28.768						D555541	20.589
						rice5_10b	10.862						D556056	39.928		D557278				D558021	29.148						D557275	29.154						D561292	20.224						B6104	29.104						D561410	20.854
						D561766	11.056						BCD855	40.146						D557573	29.148						D557239	29.154						D557870	20.224						rv0641	29.585						D558296	21.056
						D562482	11.056						R3349	41.476						D560208	29.361						D562172	31.831						D556732	20.392						D561573	30.015						D561416	21.31
						CDO580	12.013						D561694	41.682						D562437	29.581						D560045	32.133						D562528	20.708						D561859	30.157						D555894	21.702
						rice5_14c	14.105		D556130				D560158	42.83						rv1280	29.918						rv0966	33.77						D557952	21.279						D561548	30.157						D561892	21.709
						D560174	14.339						Fp12.1	43.096						D557209	30.166						Rz395	34.118						D562614	21.279						D559941	30.628						D555714	21.709
						D558572	15.785						rice7_240	43.432						D559708	30.391						LpVRN-1_26f/26r(gt)	35.086						D561612	21.279						D356336	30.657						D560309	21.709
						D561534	16.44						Rz395.1	43.794						D560969	30.478						D562705	35.543						D355771	21.279						D555833	30.657						D561353	21.709
						D557376	16.826						Fp12.2	44.036						rv1144	31.249						D355868	35.543						D557591	21.279						D560880	30.657						D561537	21.709
						D556593	17.466						D556599	44.212						D556269	31.262						D555512	35.543						D556922	21.279						D562457	30.657						D560022	21.709
						D557235	17.909						D562688	44.236						GIGgi1f/1r	31.622						D562285	35.543						D558825	21.279						rv0067	30.921						D562147	21.709
						D562025	17.909						D559714	44.236						D556845	31.72						D561941	35.543						D557396	21.279						D560182	30.998						D561937	22.393
						D557823	17.909						CDO395.2	44.495						D556997	32.613						D561605	35.543						D556331	21.279						rice2_72	31.448						D558653	22.918
						D562381	18.601						rv1323a	44.954						rv1390	32.98						LpCK2a-1_5/5b	35.544						D555826	21.279						D556809	31.524						D557848	22.921
						D558019	18.771						rice7_229	45.12						D561771	33.964						rv0684	36.138						D556371	21.279						D558004	31.524						D561918	22.921
						D558101	18.771						D562384	45.497						D560117	35.046						D560185	36.328						D561752	21.279						D557923	31.685						D560139	22.921
						D561603	18.771						rv0225a	46.792						D561924	36.086						D557971	36.328						D355832	21.279						D560979	31.685						D562720	22.921
						D562245	18.771						rv0116	47.038						D560657	36.086						D562322	36.328						D558079	21.279						D562105	31.709						ACA_CTA_321	22.961
						D559976	18.771						CDO365	47.083						rv0154	36.184						D557298	36.712						D557040	21.279						D561967	31.709						rice6c_45a	23.43
						D558178	19.142						rv0109	47.29						rice1_59b	36.283						D561626	37.422						D557691	21.292						rice2_93	32.175						rice6c_156b	23.741
						rv0659	19.521						rice7_154	47.366						04ga1_1A	36.35		D560552				D559722	37.422		D561703				D562409	21.538						rv0307	32.289						rice6_83	23.86
						D355723	19.663						rice7_171	47.366						rv0009_1	36.35						rice3_275	38.271						rv0757	21.94						rv0171	32.602						rice6c_106b	23.86
						D562372	19.663						rice7_178	47.366						D556908	37.399						D562315	38.455						rv0382_2_(B)	22.472						D560420	32.727						rice6c_113b	23.86
						D557417	19.663						rice7_211	47.366						D555693	37.399						D556675	38.455						F29-1	22.472						CDO718	32.782						rice6c_56a	23.86
						D559882	19.663						rice7_30	47.366						rice1_62c	37.61						D562427	39.148		D558673				rice12_176a	22.472						D562171	32.826						rice6c_60Dx	23.86
						D555998	19.663						rice7_31	47.366						D556935	37.89						BCD808	40.157						rice9_70	22.472						D562213	32.826						rice6c_70Dx	23.86
						D561726	19.663						rice7_40	47.366						D562650	38.122						D559844	41.522		D559686 D560241 D561645				rice12_211b	22.472						D561649	32.826						rice6c_73a	23.86
						rice5_18	20.058						rice7_50	47.366						D560491	38.33						rice3_267	42.141						rice12_180a	22.472						D562587	32.826						rice6c_92a	23.86
						D560853	20.545						D561556	47.378						D561832	38.469						rv0172	44.874						rice12_192a	22.472						D561265	32.826						06g10880	23.86
						D356070	20.545						D557285	47.378						D560153	38.785						D557058	45.741						rice12_193Dx	22.472						rice2_79	32.871						O6g11020	23.86
						D355722	20.673						D557297	47.378						rv0382_2_(C)	38.829						D557044	45.741						rice12_33a	22.472						rice2_87	32.871						RZ144	24.024
						D556926	20.673						D557069	47.378						D560661	38.902						D556595	46.216		D562023				rice12_50a	22.472						rice2_188	32.871						S2539	24.197
						D555621	20.673						D556355	47.378						rice1_88a	38.914						rice3_261	47.056						rice9_32	22.472						rice2_180	32.871						ACA_CTA_254	24.338
						D556947	20.673						D556715	47.378						rice1_93	38.914						E41M5702	47.653		E38M4706				CDO127	22.472						rice2_120	32.871						D560813	24.52
						D560751	20.673						D561162	47.378						D556046	38.93						D555548	48.251						CDO1380.2	22.472						D562141	32.899						ACA_CAC_225	24.689
						D555893	20.673						D562672	47.378						D355833	38.93						D558759	49.186						D557811	23.009						D556129	32.899						rice6_143	24.78
						D355694	20.673						D557657	47.378						D356075	38.93						D560601	49.186						rv0814	23.468						D561000	32.899						D560018	25.213
						D560583	20.673						D557932	47.378						D555499	38.93						D562464	49.186						GSY60.2	23.753						D355697	32.899						rice8C_237b	26.015
						D558204	20.673						D562342	47.378						D355962	38.93						D561230	49.245		D560653				rice9_98	24.275						D561491	32.899						rice8C_246a	26.423
						D555457	20.673						D560002	47.378						D558083	38.93						rice3_251	49.579						rice9C_86a	24.275						D555958	32.899						rice8C_249a	26.423
						D560415	20.673						D555217	47.378						D355765	38.93						D355938	50.043						D561633	24.595						D355785	32.899						rice8C_252Dy	27.515
						D560945	20.673						D562389	47.378						D356241	38.93						D557735	50.043						rice9_113	25.633						rice2_212	33.441						rice8C_253a	27.515
						D561519	20.673						D558269	47.378						D561523	38.93						D561877	50.316						D557152	25.665						AlkInv.2/3	33.623						G07_066_2	29.725
						D556844	20.673						D558303	47.378						D561464	38.93						D562583	50.483						D559929	25.711						D561707	34.339						rice8C_229b	31.01
						D355824	20.673						D555419	47.378						D557779	38.93						D557261	50.483						D557087	25.711						D557253	34.34						D557296	31.277
						D560127	20.673						D562476	47.378						D557110	38.93						D355776	50.483						D561630	25.711						D555267	34.34						D562036	31.277
						D561100	20.673						D556146	47.378						D355840	38.93						D555802	50.483						D561241	25.711						D557248	34.34						D562612	31.277
						E42M3308	21.166						D558093	47.378						D559959	38.93						D356127	50.483						D555952	25.711						D356147	34.492						CDO385.1	31.47
						E38M4709	21.449						D557051	47.378						D558543	38.93						D557149	50.483						D562640	25.711						rice2_223	34.671						rice8C_220a	31.671
						rice5_102	21.456						D556559	47.378						D560908	38.93						D560096	50.483						D556806	25.711						rv0449	36.814						rice8C_226a	31.671
						rice5_29b	21.456						D560731	47.378						D558504	38.93						D559878	50.483						D562508	25.711						D561113	36.96						rice8C_214b	31.671
						rice5_29c	21.456						D561247	47.378						rice1_231a	39.431						D560512	50.483						D557351	25.711						D562169	36.96						rice8C_91a	32.195
						rice5_44a	21.456						D561388	47.378						rv0629	39.587						D562048	50.483						D560870	25.711						D561453	37.037						rice8C_93a	32.195
						rice5_24b	21.456						rice4_131	48.038						D555915	40.112						D557674	50.483						D555635	25.711						D555822	37.037						rice8C_94a	32.195
						rice5_26b	21.456						rice4_149	48.038						D558835	40.226						D356029	51.654						D556616	25.711						D560747	37.037						rice8C_166a	32.195
						E36M5508	21.67						rice3_59	48.038						D356322	40.226						D557070	51.654						D561959	26.286						D557368	37.037						rice8C_78a	32.195
						rice10_165a	21.81						rice4_102	48.038						D558792	40.297		D561802				D562479	51.654						D561816	26.286						D356271	37.054						rice8C_90a	32.195
						rice10_105a	22.016						D355795	48.237						D556244	40.366						D560123	51.654						D561728	26.286						rv0414	37.1						rice8C_105a	32.195
						rice10_122a	22.016						D356395	48.298						rice1_239	40.803						rice3_226	51.782						D556750	26.286						rice2_225	37.1						GSY60.1	32.195
						rice10_135a	22.016						D560245	48.298						rice1_244a	40.803						CDO795	51.941						D560587	26.286						D559927	37.332						PSR690	32.448
						rice10_164a	22.016						D562063	48.298						rice1_248	40.803						E38M4705	52.196						D557519	26.286						C37	37.608						D559839	32.587
						rice10_167b	22.016						D561496	48.298						rice1_253b	40.803						rice3_221	52.352						D555488	26.286						rice2_244	37.778						D355909	32.587
						rice10_168bb	22.016						D555976	48.298						WG889	41.041						rice11_116a	52.427						D557808	26.286						rice2_245	37.778						C390	32.728
						rice10_176a	22.016						D562122	48.298						D356214	41.617						rv0380	52.427						D562319	26.286						rice2_246	37.778						rice8C_32c	32.893
						rice10_48b	22.016						D555263	48.298						D561135	41.629						rice11_79a	52.427						D557339	26.286						rice2_251	37.778						rice8C_32Dx	32.893
						rice10_53b	22.016						D561692	48.298						BCD828	42.497						D562611	52.627						D560380	26.286						rice2_252	37.778						rice8C_74a	32.893
						rice10_64b	22.016						D557930	48.298						rv1042	43.374		D557731				rice11_74a	52.876						D356419	26.539						D555528	38.125						rice8C_35a	32.893
						rice10_93a	22.016						D555934	48.298						rice1_275	43.803						ADH	53.803						rv0184	26.887						rice2_259	38.725						D557621	32.929
						rice5_141b	22.016						D557245	48.298						D557967	44.206						D555684	54.074						rice9_122	26.887						D561983	39.156						D558655	32.992
						rice5_80	22.016						D558716	48.298						rv1063	45.296		D557284 D561928				D555997	54.074						rice9C_125a	26.887						D356372	39.156						D355712	32.992
						rice5_67a	22.016						D561134	48.298						D557468	45.313						D556653	54.074						D561604	26.916						D555674	39.156						D557997	32.992
						rice5_75a	22.016						D558608	48.298						D560821	45.313						D557784	54.074						D562008	26.916						D560939	39.156						D555554	32.992
						rice6c_41a	22.016						D560662	48.298						GOT/3	45.863						D561876	54.074						D561777	26.916						D558247	39.156						D556063	32.992
						rv0301	22.016						D557945	48.298						C250	47.589						D561251	54.074						D561923	27.135						rice2_273	39.36						D557814	32.992
						rv0003	22.016						D355681	48.298						rice1_287	48.554						D356192	54.328						D561342	27.135						rice2_281	40.144						D557801	32.992
						rv0033	22.016						D562657	48.636						D557799	48.562						rice11_24a	54.358						D555361	27.142						rice2_285	40.758						D559822	32.992
						a02ga1	22.016						D561256	48.636						D561524	48.562						rice11_39a	54.428						D555314	27.144						rv0196	40.758						D555702	32.992
						D557093	22.181						D558136	48.636						D557601	48.717						rice11_60a	54.428						D561793	27.565						rice2_287	41.237						D561361	32.992
						D558593	22.181						D356224	48.636						PRO	49.268						D557836	54.505						D561855	27.565						D555321	42.555						D556092	33.589
						D561020	22.181						D561391	48.636						rice1_328	50.163						D561689	54.516						D559994	27.895						D561500	42.622						D561066	33.589
						E36M5503	22.451						D560184	48.798		D560345				rice1_324	50.637						D562465	54.516						D356410	27.895						D561616	42.622						D356014	33.589
						rice10_183a	22.682						C451	49.026						D558356	52.226		D560459				D558414	54.516						D557955	27.895						D562298	42.622						D355879	33.647
						rice10_186b	22.682						rice4_163	49.474						rv1131	52.711			D560542			D558667	54.575						D562566	27.895						D558657	42.622						D560584	33.931
						rice10_189a	22.682						22taga1	49.502						D562077	53.2						D356346	55.324						D557853	28.088						D560912	42.622						rice8C_10b	34.464
						rv0252	22.682						D558561	50.082						D557745	53.2						D562515	55.343						D555108	28.088						rice2_289	42.679						rice8C_15b	34.464
						rv0253	22.682						D560938	50.082						D561810	53.2						D560126	55.343						D561569	28.088						rice2_292	43.327						rice8C_7a	34.464
						D560005	23.097						D560955	51.109						D561882	53.2						D561321	55.343						D561244	28.088						rice2_293cosk	43.327						rice8C_8a	34.464
						rv0810_1	23.117						D562078	51.109						D557308	53.2						D561255	55.343						D560480	28.088						rice2_295	43.327						D557834	34.685
						D560305	24.798						D561783	51.109						D562577	53.2						D560926	55.343						D562601	28.088						rice2_298	43.327						D559873	34.685
						D555056	24.805						D562276	51.109						D558765	54.41						D562615	55.343						BCD1087	28.441						D560145	43.447						D559831	34.685
						D562034	24.805						D356145	51.15						rice1_333	55.063		D562551 D562671				D562091	55.343						D562157	29.116		D557469				D356405	43.692						rice8C_3a	35.197
						D557395	24.805						rice4_180	51.167						rice3_325a	62.504						D561554	55.343						D561971	30.336						rice2_303	44.672						D561672	35.4
						D559743	24.805						rice4_183	51.167						D557837	63.066		D561683 D561698				D559969	55.343						D561484	30.336						CDO686	44.672						rice6c_131Dy	35.997
						D559668	24.805						rice4_184	51.167						CDO345	64.184						D555944	55.343						rice9C_223b	31.077						D558308	45.119						rice6c_125b	36.521
						D560877	24.805						rice4_185	51.167						D556852	64.545						D562202	55.343						rv0495	31.645						rice9C_85b	45.23						rice6c_164b	37.282
						D555870	24.805						rice4_187	51.167						D557138	64.545						D561829	55.343						D560015	32.966						D555602	45.467						rice6_180	37.282
						D556154	25.012						rice4_189	51.167						D557024	64.545						D557268	55.343						D561279	32.966						D558031	45.467						rice6c_177a	38.218
						D556195	25.258						rice4_192	51.167						B3B8_1y	68.724						D556445	55.343						D562020	33.684						G07_056_2	46.273						D355814	38.424
						D560581	25.437						17ca1	51.397						C949	69.035						D558176	55.343						D561711	37.256						D561242	46.384						rice6_196	38.961
						D556625	25.437						D557758	51.565						14ga1	70.245						D561835	55.591						rice9C_177b	38.479						RYE14	46.885						rice6_207	38.961
						D557346	25.437						D355896	51.954						D560234	70.265						D557014	55.591						rice9_182	38.707						RYE6	47.983		D560281				D555328	39.535
						D561670	25.437						D558092	51.954						D561821	71.19						D558065	55.591						rice9C_182a	38.707						rice2_315	49.269						D557956	40.481
						D555058	25.437						D560363	51.954						rv0203	72.773						rv0074	55.672						rv0082	38.707						D356038	49.652						D557996	40.645
						D560342	25.437						D557246	51.954						D560620	75.321						rice11_211a	55.672						D561886	38.983						D556718	49.9						D557360	40.645
						D559705	25.437						D558052	51.954						rv1046	80.375						rice11_224a	55.672						D555245	39.317		D556904				D562708	50.2						D560484	40.645
						D558720	25.437						D562153	51.954						rice1_382	80.91						rice3_140	55.672						D560108	39.654		D562435				D562549	50.207						rice6_217	41.172
						D561951	25.437						D557390	51.954						25ca1	81.552						rice3_190	55.672						D561108	40.524						D560091	51.25						rice6_223	41.242
						D560013	25.437						D559940	52.108						D555299	82.276						E36M5505	55.689						D557282	40.524		D557574				rice2_324	53.48						D562357	41.673
						D562269	25.437						rice4_200	52.217						D557656	84.999						E36M5506	55.689						rice9C_189a	45.466						rice1_364	53.849						D355753	41.673
						D561340	25.437						rice4_207	52.217						D559753	87.619						D562574	55.755						rv0340	45.554						D560919	55.15		D555386 D555290				D558618	41.673
						D356103	25.437						rice4_208	52.217						D560205	88.569						D560425	55.76						D558648	46.951						D557764	58.731						ACA_CAC_246	41.673
						D561352	25.437						rice4_212	52.217						D560384	90.302						D556120	55.76						rice9_196	48.872						D556811	60.353		D555214				rice6_266	41.903
						D556965	25.437						rice10_91a	52.217						D556148	91.065						D562335	55.76						rice9_197	49.651						D556835	60.353						rice6_268	41.903
						D557163	25.437						rice4_199	52.217						D562188	91.142						D561965	55.76						rice9_198	50.305						D355720	60.353						rice6c_264a	41.903
						D558845	25.437						rice4_209	52.217						D555834	96.029						D560301	55.76						D561280	53.005						D560628	61.277						rice6c_273b	41.903
						D555687	25.437						rv0037	52.491						D556170	96.029						D556165	55.76						rice9_202	54.498						D562029	62.139						rice6_230	41.903
						D561529	25.437						D558737	52.561						D562270	96.029		D556589 D556870				D558701	55.76						D557170	55.614						rv0096	63.063						rice6c_263a	41.903
						D557750	25.469						rice4_226	52.791													D562536	55.76						D355975	55.614						D562387	65.331						D562214	41.903
						rice10_200a	25.849						D557709	53.232													D356227	55.76						D562330	55.614						rice2_337	66.26						D561654	41.903
						rice5_155	25.849						rv1269	53.38													D562016	55.76						rice9C_203c	56.945						D556722	67.38						D355787	42.282
						rice5_156a	25.849						rice4_234	54.029													D556677	55.76						rice9_204	58.748						rv0739	67.95		D561111 D556763				rice6_270	42.458
						rice5_158	25.849						D558736	54.766													D556580	55.76						D562174	59.992						rv1266	71.951						rice6_257a	42.83
						rice5_182	25.849						D356333	54.809													D558436	55.76						rice9_209	63.785						D562694	81.309						rice6_260	42.83
						rice5_189	25.849						D560334	55.619													D356007	55.76						D561572	64.692						D562262	83.361						D561574	43.219
						rice5_198	25.849						CDO1417	58.547													D355935	55.76						D562148	65.692						D556898	86.117						D562152	43.484
						rice5_175	26.51						rice4_251	58.777													D560374	55.76						D556048	65.692						D561799	93.141						D562031	43.484
						rice5_170	27.055						rv0122	58.921													D555247	55.76						D561677	67						D556981	94.122						D356355	43.726
						rice5_173	27.055						D562047	59.336													rice3_114a	55.817						D562412	67.548						D555889	94.122						D561163	44.073
						D356205	27.342						rv1282a	59.336													rice3_133	55.817						D560044	69.269		rice9C_215b				D561467	97.08						rice6_247/252	44.683
						D560090	27.342						D556736	59.496													RZ537	55.911						rice9C_215c	72.074						D562075	97.08						D560724	45.024
						D562668	27.342						D556569	59.496													D555281	56.116						rice1_392	73.712						D561600	98.063						D561934	45.553
						D556705	27.568						D560610	59.496													D555305	56.116						D557891	74.204						D561531	98.063						D560017	45.602
						rice11_138a	27.817						D561639	59.496													rice3_102b	56.408						D557994	74.269		D355754				D557882	98.063						rice6c_244a	46.705
						rice5_225	28.492						D356179	60.73													D556592	56.634						rice9_220	74.286						D556661	98.063						D561655	48.828
						D555173	28.734						rv0979a	60.924													D561285	56.634						RZ404	82.074						D356173	106.634						D562194	49.3
						D555532	28.734						D560470	61.436													D561942	56.659																				D356365	49.3
						D562294	28.892						D355883	61.436													D556286	56.698																				D356343	51.904
						rice5_219	29.048						D561487	62.265													Fp41	56.83																				ACA_CTA_204	52.04
						rice5_222	29.048						D561312	62.539													rice3_91	57.077																				D560927	54.573
						rice10_92a	29.738						rice4_266	64.139													D557428	57.859																				D561403	54.901
						D561021	30.314						D561485	65.891													D556508	57.891																				D555639	55.683
						D562293	30.403		D555517				rice4_272	67.684													D555270	57.996																				rice6c_237b	57.081
						rice5_215	30.555						rv1154a	68.13													D561201	57.996																				D555441	57.984
						D555851	31.294						rv0959	68.623													D561219	57.996																				rice6_235cos7r	61.69
						rice5_204	31.525						D561022	69.671													D559750	57.996																				D559793	66.285
						rice5_205a	31.525						M15-185	70.533													D562145	57.996																				D556153	66.285
						rice5_205b	31.525						D558145	76.288													D561344	57.996																				rice6c_231b	70.707
						rice5_206	31.525						D557116	76.288													D558084	57.996																				D561756	72.115
						B6101	32.425						D556019	76.288													D561851	57.996																				rv0663	73.747
						D560644	32.647						D355957	76.295													D557941	57.996																				D556252	74.359
						rv0327	33.678						PSR540	77.34													D561539	57.998																				D562001	74.359
						83ca1	33.678						D560773	77.554													D557177	58.241																				D561139	74.806
						rice5_236	33.958						D556515	77.554													D559864	58.376																				rice6c_277a	76.148
						rice5_246	33.958						D556245	78.285													R2702B	59.046																				rice6c_278a	77.36
						D557938	34.26						D560111	78.285													D562704	59.446																				rv0005	78.91
						D561679	34.715						D557060	78.285													rice3_74	59.529																				rv1408	83.073
						B4DX	35.064						D356254	78.996													rice3_68	60.64																				D557276	96.466
						E42M3309	35.465						D561784	82.169													rice3_62b	61.467																				D557867	96.466
						D557155	36.205						rv0188	86.805		D559723											Lp_AOS_1	61.467																				D561198	97.468
						D556216	36.772						D557216	87.182													rice3_60	62.974
						D560383	36.825						D555812	88.182													E42M3303	63.152
						D561310	37.047						D561690	88.713													D557752	63.984
						D555195	37.047						D562500	88.713													D558061	63.984
						D562700	37.047						D562377	92.573													D556788	63.984
						D561070	37.923						rv0706	101.306													D562018	63.984
						D558202	38.546																				D556689	63.984
						rice5_264a	40.278																				D559669	64.011
						rice5_264b	41.667																				D558258	64.525
						D356380	42.182																				D555888	64.968
						D560157	42.182																				D555097	64.968
						D556987	42.487																				D556500	64.968
						D560694	43.021																				D558432	64.968
						D560409	43.3																				rv1190	65.148
						rice5_265	44.553																				E39M4905	65.272
						rice5_266a	45.017		D556668																		E42M3313	65.721
						rice5_266b	45.622																				D355690	66.72
						D556396	46.247																				rice3_43c	67.111
						D561212	47.879																				D560164	68.324
						D555315	50.093																				D560356	68.324
						D557487	50.093																				D560845	68.324
						D555461	50.093																				D559692	68.972
						rice5_270b	55.152																				D561214	70.089
						D356063	60.595																				D562054	70.782
						D556477	61.961																				D356055	72.105
						D559985	63.446																				D355915	72.322
						D355892	63.448																				D559895	73.182
						CDO202	70.169		D561501 D355780																		D560495	75.618		D559895 D555713
						E36M5511	78.484																				D559950	75.767
																											D555931	77.357
																											D562656	79.407		D356190
																											D555375	79.799
																											D555291	79.799
																											D556470	80.796		D555535
																											CDO20	83.62				rice3_26
																											D557233	84.042			D355806 rv0061
																											B6105	84.72		D356376 rv0941
																											D562287	89.371
																											D561806	90.412
																											E39M4904	92.281
																											D556024	93.714
																											D557614	94.183
																											D555076	94.183
																											D561138	94.183
																											D356371	94.183
																											D560649	94.183
																											D559901	94.183
																											rv1412	98.938
																											D560840	100.079
																											D561812	100.079
																											D557463	100.079
																											D562718	102.584
																											rv0382_1_(A)	106.875
																											D559717	116.954
																											D561789	121.062
