# Supplementary material for: A DArT marker genetic map of perennial ryegrass (Lolium perenne L.) integrated with detailed comparative mapping information; comparison with existing DArT marker genetic maps of Lolium perenne, L. multiflorum and Festuca pratensis
Source: BMC Genomics. 2013 Jul 3;14:437. doi: 10.1186/1471-2164-14-437 (PMC3704433; doi:10.1186/1471-2164-14-437)
Supplement: Additional file 2 — BLAST results summary for gene-based markers. [file 1471-2164-14-437-S2.xlsx]

## Sheet: Sheet1
Marker	rice	rice e	B. distachyon	B. distachyon e	S.bicolor	S.bicolor e
rice5_ia_10b	LOC_Os05g02820.1	3e-26	Bradi2g37720.1	6e-43	Sb01g028010.1	9e-28
CDO580	LOC_Os05g03480	1e-83	Bradi3g59750	6e-136	Sb09g002260	3e-80
rice5_ia_14c	LOC_Os05g03550.1	8e-108	Bradi2g38160.1	4e-126	Sb09g002290.1	1e-93
rice5_ia_18	LOC_Os05g04340.2	2e-11	Bradi2g38590.1	1e-15	Sb09g002710.1	2e-13
rice5_ia_102	LOC_Os05g18770.1	2e-94	Bradi2g36230.1	2e-103	Sb04g005160.1	6e-66
rice5_ia_29b	LOC_Os05g05800.1	1e-84	Bradi2g35720.1	4e-99	Sb09g003870.1	5e-78
rice5_ia_29c	LOC_Os05g05950.1	1e-63	Bradi2g35590.1	3e-66	Sb09g004020.1	2e-61
rice5_ia_44a	LOC_Os05g08600.2	6e-48	Bradi2g34020.1	1e-66	Sb09g005440.1	9e-61
rice5_ia_24b	LOC_Os11g17080.1	2e-73	Bradi2g36470.1	1e-84	Sb05g010000.2	4e-72
rice5_ia_26b	LOC_Os05g05300.1	8e-66	Bradi2g36330.1	5e-77	Sb09g003490.1	6e-63
rice10_ia_165a	LOC_Os10g35770.1	3e-93	Bradi3g30110.1	2e-117	Sb01g017910.1	5e-86
rice10_ia_105a	LOC_Os10g22950.1	4e-70	Bradi3g23800.1	1e-73	Sb0012s010230.1	2e-63
rice10_ia_122a	LOC_Os10g26570.1	1e-40	Bradi3g25910.2	5e-59	Sb04g035700.1	0.59
rice10_ia_135a	LOC_Os10g30080.1	9e-67	Bradi3g27240.1	3e-75	Sb01g021260.1	2e-59
rice10_ia_164a	LOC_Os10g35390.1	2e-101	Bradi3g29900.1	3e-106	Sb01g018210.2	6e-96
rice10_ia_167b	LOC_Os10g36250.1	5e-63	Bradi3g30360.2	2e-69	Sb05g022070.1	0.54
rice10_ia_168bb	LOC_Os10g36370.1	2e-40	Bradi3g30390.2	9e-34	Sb01g017590.1	3e-33
rice10_ia_176a	LOC_Os10g37830.1	4e-63	Bradi3g31520.1	2e-75	Sb01g031190.1	2e-51
rice10_ia_48b	LOC_Os10g10170.6	4e-42	Bradi3g22720.1	1e-58	Sb01g023150.1	0.31
rice10_ia_53b	LOC_Os10g11034.1	6e-75	Bradi3g22910.2	2e-89	Sb01g024420.1	1e-78
rice10_ia_64b	LOC_Os10g13550.3	2e-68	Bradi3g23040.1	2e-64	Sb01g024860.1	5e-51
rice10_ia_93a	LOC_Os10g21110.1	4e-41	Bradi3g24410.1	4e-62	Sb02g004490.1	1e-29
rice5_ia_141b	LOC_Os05g25840.3	5e-128	Bradi2g30570.1	6e-149	Sb09g011240.1	3e-120
rice5_ia_80	LOC_Os05g14590.1	2e-11	Bradi2g31580.2	2e-09	Sb09g008010.1	4e-10
rice5_ia_67a	LOC_Os05g12130.1	3e-37	Bradi2g32290.1	8e-46	Sb09g006640.1	7e-15
rice5_ia_75a	LOC_Os05g14170.1	1e-64	Bradi2g31830.1	1e-79	Sb09g007880.1	5e-58
rice6c_jk_41a	LOC_Os06g08770.1	6e-101	Bradi1g23490.1	3e-119	Sb02g037530.1	8e-89
rice10_ia_183a	LOC_Os10g39230.1	2e-79	Bradi3g32160.1	3e-86	Sb01g030480.1	2e-38
rice10_ia_186b	LOC_Os10g39670.1	5e-49	Bradi3g32330.1	4e-53	Sb01g030290.1	5e-45
rice10_ia_189a	LOC_Os10g40130.1	1e-85	Bradi3g32820.1	2e-115	Sb01g029770.1	8e-83
rice10_ia_200a	LOC_Os10g42690.1	3e-25	Bradi3g34240.1	1e-32	Sb01g027940.1	6e-30
rice5_ia_155	LOC_Os05g28190.1	9e-73	Bradi1g33120.1	7e-96	Sb09g004010.1	1e-67
rice5_ia_156a	LOC_Os05g28280.1	4e-47	Bradi2g28680.2	1e-43	Sb09g016610.1	1e-44
rice5_ia_158	LOC_Os05g28720.1	2e-62	Bradi2g28390.1	2e-71	Sb09g017100.1	3e-49
rice5_ia_182	LOC_Os05g32710.1	2e-61	Bradi2g26170.1	8e-83	Sb09g019480.1	2e-63
rice5_ia_189	LOC_Os05g33820.1	1e-102	Bradi2g25570.1	2e-117	Sb09g020120.1	2e-90
rice5_ia_198	LOC_Os05g34950.1	1e-105	Bradi2g24930.1	5e-125	Sb09g020780.1	6e-104
rice5_ia_175	LOC_Os05g31750.1	1e-67	Bradi2g26760.1	5e-99	Sb09g018970.2	3e-70
rice5_ia_170	LOC_Os12g06530.1	0.41	Bradi1g19460.1	2.3	Sb10g001880.1	7.2
rice5_ia_173	LOC_Os05g31480.2	4e-48	Bradi2g27070.1	3e-46	Sb09g018820.2	1e-37
rice11_ia_138a	LOC_Os11g28060.1	4e-14	Bradi1g28860.3	8e-26	Sb08g003390.1	6e-08
rice5_ia_225	LOC_Os05g39870.1	2e-36	Bradi2g22350.1	9e-51	Sb09g023365.1	6e-40
rice5_ia_219	LOC_Os05g39080.1	3e-36	Bradi2g22760.1	8e-40	Sb09g022950.1	9e-39
rice5_ia_222	LOC_Os05g39390.1	2e-122	Bradi2g22630.1	2e-136	Sb09g023080.1	3e-120
rice10_ia_92a	LOC_Os10g21000.1	8e-73	Bradi1g55820.1	1e-78	Sb09g022850.1	2e-62
rice5_ia_215	LOC_Os05g38400.3	5e-155	Bradi2g23360.1	2e-167	Sb09g022490.1	1e-145
rice5_ia_204	LOC_Os05g36090.1	2e-86	Bradi2g24190.2	1e-105	Sb09g021530.1	1e-60
rice5_ia_205a	LOC_Os05g36120.3	6e-76	Bradi2g24150.1	7e-109	Sb09g021560.1	4e-80
rice5_ia_205b	LOC_Os05g36190.1	3e-137	Bradi2g24110.1	3e-140	Sb09g021590.1	4e-132
rice5_ia_206	LOC_Os05g36290.2	1e-90	Bradi2g24070.1	2e-90	Sb09g021660.1	2e-83
rice5_ia_236	LOC_Os05g42270.1	1e-110	Bradi2g20650.1	2e-117	Sb09g024780.1	6e-97
rice5_ia_246	LOC_Os05g44190.1	2e-44	Bradi2g19660.1	3e-38	Sb03g004580.1	0.018
rice5_ia_264a	LOC_Os05g47780.1	1e-55	Bradi2g17510.1	1e-64	Sb09g027620.1	1e-52
rice5_ia_264b	LOC_Os05g47850.1	6e-62	Bradi2g17390.3	2e-76	Sb09g027686.1	9e-68
rice5_ia_265	LOC_Os05g48150.2	2e-89	Bradi2g17210.2	2e-111	Sb09g027870.1	1e-88
rice5_ia_266a	LOC_Os05g48370.1	2e-116	Bradi2g16940.1	2e-136	Sb09g028090.1	7e-123
rice5_ia_266b	LOC_Os05g48390.1	1e-70	Bradi2g16960.1	2e-88	Sb09g028110.1	1e-65
rice5_ia_270b	LOC_Os05g49150.1	9e-158	Bradi2g16320.2	6e-163	Sb09g028700.1	9e-154
CDO202	LOC_Os05g50840	7e-107	Bradi2g08500	5e-78	Sb09g030000	2e-89
rice7_ia_286	LOC_Os07g49210.1	2e-68	Bradi1g16730.1	7e-89	Sb02g043860.1	6e-76
CDO38	LOC_Os03g21120	8e-92	Bradi1g27460	1e-75	Sb01g036510	1e-85
rice7C_jk_282a	LOC_Os07g48700.1	1e-39	Bradi1g17300.1	8e-50	Sb02g043590.1	1e-16
rice7_ia_280	LOC_Os07g48310.2	2e-82	Bradi1g17620.1	8e-109	Sb02g043090.1	6e-85
rice7_ia_273	LOC_Os07g47370.1	9e-67	Bradi1g18310.1	1e-85	Sb02g042450.1	3e-81
rice7_ia_260	LOC_Os07g45080.1	4e-37	Bradi1g67550.1	2e-37	Sb02g041170.1	7e-23
BCD855	LOC_Os07g43030	1e-73	Bradi2g46790	9e-63	Sb02g039710	4e-95
R3349	LOC_Os07g42960	2e-163	Bradi1g21330	8e-115	Sb02g039660	1e-117
rice7_ia_240	LOC_Os05g06150.1	2.7	Bradi2g34140.1	1.2	Sb02g032620.1	3.9
RZ395	LOC_Os07g41140	8e-124	Bradi1g22200	2e-70	Sb02g038600	1e-65
rice7_ia_229	LOC_Os07g39910.1	3e-30	Bradi1g22990.1	9e-27	Sb02g037960.1	1e-30
CDO365	LOC_Os11g34210	6e-127	Bradi1g63580	1e-105	Sb05g020870	1e-119
rice7_ia_154	LOC_Os07g27320.1	9e-31	Bradi1g28630.1	6e-42	Sb02g010990.1	4e-30
rice7_ia_171	LOC_Os07g30250.1	3e-23	Bradi1g27360.1	3e-25	Sb02g033510.1	3e-18
rice7_ia_178	LOC_Os07g31500.1	3e-53	Bradi1g26900.1	1e-53	Sb02g033810.1	2e-56
rice7_ia_211	LOC_Os07g37100.2	1e-64	Bradi1g24960.3	3e-74	Sb02g036180.2	4e-59
rice7_ia_30	LOC_Os07g06570.1	5e-44	Bradi1g57100.1	2e-76	Sb02g003350.1	3e-55
rice7_ia_31	LOC_Os07g06830.1	2e-56	Bradi1g56870.1	4e-10	Sb02g003560.1	9e-30
rice7_ia_40	LOC_Os07g08210.3	5e-16	Bradi1g55520.1	1e-13	Sb02g004440.1	4e-13
rice7_ia_50	LOC_Os07g09670.1	5e-58	Bradi1g54650.1	9e-57	Sb02g005780.1	3e-50
rice4_ia_131	LOC_Os04g26910.1	7e-20	Bradi3g48200.1	3e-08	Sb10g001900.1	6e-16
rice4_ia_149	LOC_Os04g30470.1	5e-90	Bradi5g07120.1	4e-94	Sb06g010430.1	7e-65
rice3_ia_59	LOC_Os03g11900.1	3e-98	Bradi1g69710.1	1e-86	Sb01g042690.1	2e-96
rice4_ia_102	LOC_Os04g39410.1	0.13	Bradi5g12970.1	0.062	Sb01g004730.1	0.67
rice4_ia_163	LOC_Os04g33150.1	1e-65	Bradi5g08850.1	2e-71	Sb06g015170.1	2e-65
rice4_ia_180	LOC_Os04g35840.1	2e-58	Bradi5g10770.1	2e-130	Sb06g017340.1	3e-58
rice4_ia_183	LOC_Os04g36660.1	8e-54	Bradi3g46060.2	6e-39	Sb04g023110.2	3e-36
rice4_ia_184	LOC_Os04g36740.1	1e-71	Bradi5g11120.1	1e-93	Sb06g017830.1	8e-82
rice4_ia_185	LOC_Os04g37430.1	3e-92	Bradi5g11590.1	3e-113	Sb06g018040.1	2e-95
rice4_ia_187	LOC_Os04g38010.1	3e-45	Bradi5g12050.1	7e-55	Sb06g018590.1	3e-46
rice4_ia_189	LOC_Os04g38410.1	3e-150	Bradi5g12150.1	4e-158	Sb06g032690.1	6e-142
rice4_ia_192	LOC_Os04g39050.1	3e-61	Bradi5g12650.1	3e-76	Sb06g019240.1	5e-54
rice4_ia_200	LOC_Os04g40700.4	3e-68	Bradi5g13730.1	3e-71	Sb06g020560.1	1e-61
rice4_ia_207	LOC_Os04g41970.1	3e-125	Bradi5g14580.1	1e-124	Sb06g021440.1	3e-95
rice4_ia_208	LOC_Os04g42140.1	3e-42	Bradi5g14690.1	3e-82	Sb06g021600.1	6e-52
rice4_ia_212	LOC_Os04g42960.1	7e-74	Bradi5g15250.1	1e-86	Sb06g022100.1	2e-64
rice10_ia_91a	LOC_Os10g20710.1	4e-58	Bradi1g70900.1	3e-56	Sb01g018000.1	4e-54
rice4_ia_199	LOC_Os04g40570.1	4e-111	Bradi5g13620.1	2e-110	Sb06g020350.1	3e-102
rice4_ia_209	LOC_Os04g42420.3	3e-99	Bradi5g14850.2	4e-105	Sb06g021760.1	5e-91
rice4_ia_226	LOC_Os04g45490.1	2e-62	Bradi5g16980.1	9e-102	Sb06g023840.1	1e-74
rice4_ia_234	LOC_Os04g46940.1	5e-46	Bradi5g17990.1	3e-82	Sb06g024910.1	7e-65
CDO1417	LOC_Os02g47410	6e-63	Bradi5g20790	2e-115	Sb06g027600	7e-83
rice4_ia_251	LOC_Os04g51090.1	1e-70	Bradi5g20420.1	4e-98	Sb06g027382.1	7e-63
rice4_ia_266	LOC_Os08g08160.1	1e-21	Bradi5g22920.1	1e-30	Sb06g029680.1	7e-20
rice4_ia_272	LOC_Os04g55230.1	4e-72	Bradi5g23890.1	4e-100	Sb06g030550.1	1e-75
PSR540	LOC_Os04g56850	3e-41	Bradi5g25160	6e-65	Sb06g031900	3e-42
C30	LOC_Os01g05490	1e-160	Bradi2g03170	4e-94	Sb03g006130	5e-86
rice1_ia_19c	LOC_Os01g04580.1	2e-66	Bradi2g02540.1	2e-56	Sb03g006700.1	2e-68
rice1_ia_18a	LOC_Os01g04280.1	2e-75	Bradi2g02310.1	7e-104	Sb03g007000.1	3e-83
rice1_ia_16	LOC_Os01g03820.1	4e-11	Bradi2g02010.1	4e-14	Sb03g007300.1	4e-07
rice1_ia_11a	LOC_Os01g03020.1	2e-56	Bradi2g01500.1	2e-63	Sb03g007890.1	1e-59
CDO328	LOC_Os01g14050	2e-48	Bradi2g56480	1e-111	Sb03g003880	3e-55
GIG	LOC_Os01g08700	0	Bradi2g05230	0	Sb03g003650	0
rice1_ia_59b	LOC_Os01g12210.1	2e-38	Bradi5g10480.1	0.019	Sb03g042780.1	0.06
rice1_ia_62c	LOC_Os01g12660.1	1e-116	Bradi2g07520.2	7e-141	Sb03g001130.1	1e-119
rice1_ia_88a	LOC_Os01g16880.1	4e-70	Bradi5g04640.1	2	Sb03g011030.1	5e-58
rice1_ia_93	LOC_Os03g59530.1	1.3	Bradi2g11080.2	0.049	Sb10g024960.1	0.54
rice1_ia_231a	LOC_Os01g43580.1	5e-65	Bradi2g44040.1	2e-105	Sb03g028460.1	1e-56
rice1_ia_239	LOC_Os01g45350.1	2e-128	Bradi2g44880.1	3e-146	Sb03g029210.1	3e-126
rice1_ia_244a	LOC_Os01g46240.1	5e-37	Bradi2g45260.1	7e-95	Sb03g029630.1	1e-79
rice1_ia_248	LOC_Os01g46810.1	2e-56	Bradi2g45490.1	2e-64	Sb03g029930.1	0.004
rice1_ia_253b	LOC_Os01g47800.1	3e-22	Bradi2g46130.1	1e-29	Sb01g015210.1	0.18
WG889	LOC_Os01g47820	2e-109	Bradi2g46140	6e-124	Sb03g030720	2e-109
BCD828	LOC_Os01g49190	1e-59	Bradi1g10150	7e-149	Sb09g027790	3e-49
rice1_ia_275	LOC_Os01g51550.1	2e-39	Bradi2g48050.1	6e-42	Sb04g019270.1	3e-19
C250	LOC_Os01g55540	1e-168	Bradi2g50500	1e-118	Sb03g035220	6e-104
rice1_ia_287	LOC_Os01g53790.1	1e-102	Bradi2g49350.1	9e-114	Sb03g034120.1	3e-107
rice1_ia_328	LOC_Os01g22480.2	0.63	Bradi3g43350.1	1	Sb10g005365.1	0.26
rice1_ia_324	LOC_Os01g61030.1	4e-59	Bradi2g53720.1	2e-65	Sb03g038450.1	3e-38
rice1_ia_333	LOC_Os01g62910.1	1e-90	Bradi2g54930.1	7e-109	Sb03g039830.1	7e-20
rice3_ia_325a	LOC_Os03g63850.1	3e-56	Bradi5g18680.1	0.0002	Sb01g000690.1	2e-54
CDO345	LOC_Os01g65310	6e-75	Bradi4g16830	8e-141	Sb09g021300	6e-77
rice1_ia_382	LOC_Os01g72310.1	6e-83	Bradi2g60850.1	2e-109	Sb03g046010.1	7e-84
PSR115	LOC_Os01g14860	1e-84	Bradi2g08890	2e-86	Sb03g009580	4e-74
rice3_ia_315	LOC_Os03g61410.1	8e-31	Bradi1g03100.1	3e-77	Sb01g002380.1	5e-42
RZ395	LOC_Os07g41140	8e-124	Bradi1g22200	2e-70	Sb02g038600	1e-65
LpVRN1	LOC_Os03g54160	0	Bradi1g08340	0	Sb01g007790	0
LpCK2a-1	LOC_Os07g02350	0	Bradi1g07810	0	Sb01g007270	0
rice3_ia_275	LOC_Os03g52630.2	4e-15	Bradi1g09460.2	1e-16	Sb01g008860.1	5e-15
BCD808	LOC_Os03g51600	2e-121	Bradi4g28400	1e-107	Sb01g009560	1e-132
rice3_ia_267	LOC_Os03g51330.1	4e-91	Bradi1g10330.1	5e-105	Sb01g009740.1	5e-66
rice3_ia_261	LOC_Os03g49990.1	3e-73	Bradi1g11090.1	7e-77	Sb01g010660.1	1e-73
rice3_ia_251	LOC_Os03g48270.1	3e-106	Bradi1g12150.1	2e-124	Sb01g011630.1	1e-113
rice3_ia_226	LOC_Os03g44560.1	0.17	Bradi3g29920.1	0.006	Sb06g032770.1	0.83
CDO795	LOC_Os03g41080	6e-67	Bradi1g14830	6e-76	Sb01g014860	5e-64
rice3_ia_221	LOC_Os03g43650.1	2e-54	Bradi1g14050.1	7e-56	Sb01g013940.1	8e-55
rice11_ia_116a	LOC_Os11g24060.1	2e-81	Bradi4g19930.1	2e-97	Sb05g007500.1	3e-81
rice11_ia_79a	LOC_Os11g16580.1	1e-11	Bradi4g20480.2	2e-11	Sb08g003320.1	2e-12
rice11_ia_74a	LOC_Os11g14980.1	9e-40	Bradi4g20810.1	2e-51	Sb05g006590.1	4e-39
rice11_ia_24a	LOC_Os11g05970.1	1e-42	Bradi4g24990.1	5e-44	Sb05g003680.1	7e-42
rice11_ia_39a	LOC_Os11g08670.1	3e-79	Bradi4g23450.2	1e-98	Sb05g005750.1	3e-68
rice11_ia_60a	LOC_Os11g12530.1	9e-26	Bradi4g21840.1	4e-32	Sb05g007490.1	9e-34
rice11_ia_211a	LOC_Os11g40080.1	9e-29	Bradi4g13710.1	2e-33	Sb05g024490.1	2e-26
rice11_ia_224a	LOC_Os11g42160.1	3e-37	Bradi4g11900.1	1e-62	Sb05g025540.1	7e-53
rice3_ia_140	LOC_Os03g26630.2	2e-60	Bradi1g61000.2	2e-69	Sb01g033900.2	2e-44
rice3_ia_190	LOC_Os03g37490.1	1e-68	Bradi1g15680.2	2e-60	Sb01g016110.2	2e-54
rice3_ia_114a	LOC_Os03g21730.1	1e-84	Bradi1g63200.1	5e-98	Sb01g036160.1	7e-89
rice3_ia_133	LOC_Os03g25380.1	1e-110	Bradi1g61520.1	5e-118	Sb05g001460.1	3e-89
RZ537	LOC_Os11g36960	9e-90	Bradi4g15440	1e-07	Sb05g022460	1e-14
rice3_ia_102b	LOC_Os03g19410.1	7e-69	Bradi1g64510.3	7e-91	Sb01g037483.1	4e-74
rice3_ia_91	LOC_Os03g17410.1	5e-52	Bradi1g66080.1	2e-78	Sb01g038955.1	6e-34
R2702	LOC_Os11g47760	0	Bradi4g04220	2e-135	Sb08g018750	7e-116
rice3_ia_74	LOC_Os03g14380.1	5e-76	Bradi1g68110.1	7e-96	Sb01g041090.1	1e-48
rice3_ia_68	LOC_Os03g13230.1	4e-98	Bradi1g68870.1	1e-119	Sb01g041740.1	1e-80
rice3_ia_62b	LOC_Os03g12470.1	7e-80	Bradi1g69340.1	2e-84	Sb01g042280.1	5e-71
rice3_ia_60	LOC_Os03g12110.2	6e-58	Bradi1g69630.1	2e-67	Sb01g042580.1	3e-38
rice3_ia_43c	LOC_Os03g08960.1	1e-49	Bradi1g71930.1	2e-80	Sb01g044620.1	2e-41
CDO20	LOC_Os03g03920	8e-81	Bradi1g76320	6e-104	Sb01g048260	6e-79
rice12_ia_250a	LOC_Os12g41670.1	6e-32	Bradi4g02070.1	9e-39	Sb08g021070.1	2e-14
rice12_ia_176a	LOC_Os11g34090.1	2e-20	Bradi4g16970.1	5e-80	Sb05g020790.1	2e-34
rice9_ia_70	LOC_Os09g12230.1	1e-32	Bradi4g27430.1	2e-38	Sb02g019480.1	6e-38
rice12_ia_211b	LOC_Os12g35340.1	2e-61	Bradi4g05620.1	6e-71	Sb08g017110.1	2e-77
rice12_ia_180a	LOC_Os12g30150.1	6e-77	Bradi4g07280.1	3e-77	Sb08g014910.1	4e-68
rice12_ia_192a	LOC_Os12g32190.2	8e-42	Bradi4g06700.1	2e-84	Sb08g016190.1	5e-65
rice12_ia_193d	LOC_Os01g62620.1	1.2	Bradi4g06660.1	7e-25	Sb08g016280.1	3e-16
rice12_ia_33a	LOC_Os12g06220.1	3e-34	Bradi4g42030.1	2e-38	Sb08g003710.1	1e-16
rice12_ia_50a	LOC_Os12g08770.1	1e-36	Bradi4g40780.1	4e-56	Sb08g005300.2	5e-48
rice9_ia_32	LOC_Os09g06560.1	6e-89	Bradi2g18270.1	4e-112	Sb10g019730.1	3e-81
CDO127	LOC_Os11g05110	6e-94	Bradi4g42810	5e-103	Sb08g002890	3e-92
CDO1380	LOC_Os02g38300	3e-60	Bradi3g47760	2e-71	Sb04g024940	4e-59
rice9_ia_98	LOC_Os09g16510.1	1e-52	Bradi4g28280.1	2e-46	Sb02g022290.1	2e-34
rice9C_jk_86a	LOC_Os09g14670.1	3e-111	Bradi4g27910.2	9e-134	Sb02g021090.1	5e-111
rice9_ia_113	LOC_Os07g03140.1	0.16	Bradi2g12850.1	0.073	Sb02g022760.1	8e-07
rice9_ia_122	LOC_Os09g21000.1	1e-47	Bradi4g29350.1	5e-56	Sb02g023620.1	1e-49
rice9C_jk_125a	LOC_Os09g21520.2	6e-82	Bradi4g29520.1	2e-109	Sb02g023840.1	9e-76
BCD1087	LOC_Os09g17730	5e-83	Bradi1g60820	9e-66	Sb02g022580	4e-66
rice9C_jk_223b	LOC_Os09g40000.3	1e-28	Bradi4g31340.1	2e-26	Sb02g031620.1	7e-20
rice9C_jk_177b	LOC_Os09g30280.1	2e-74	Bradi4g33280.1	3e-87	Sb02g027840.1	1e-78
rice9_ia_182	LOC_Os09g31450.1	4e-51	Bradi4g33790.1	4e-59	Sb02g028440.1	8e-49
rice9C_jk_182a	LOC_Os09g31450.1	2e-35	Bradi4g33790.1	4e-45	Sb02g028440.1	9e-47
rice9C_jk_189a	LOC_Os09g33510.2	5e-62	Bradi4g34820.1	4e-66	Sb02g029480.1	2e-37
rice9_ia_196	LOC_Os09g34920.1	5e-89	Bradi4g35500.1	2e-103	Sb02g030220.1	5e-85
rice9_ia_197	LOC_Os09g34970.1	2e-24	Bradi4g35540.1	4e-42	Sb02g030280.1	3e-23
rice9_ia_198	LOC_Os09g35680.1	4e-78	Bradi4g35700.1	2e-91	Sb02g030400.1	3e-74
rice9_ia_202	LOC_Os09g36280.1	9e-93	Bradi4g36190.1	2e-111	Sb02g030930.1	1e-93
rice9C_jk_203c	LOC_Os09g36350.2	1e-110	Bradi4g36240.1	2e-122	Sb02g030990.1	7e-103
rice9_ia_204	LOC_Os09g36600.1	4e-78	Bradi4g36420.1	6e-104	Sb02g031140.1	1e-98
rice9_ia_209	LOC_Os09g37300.1	3e-106	Bradi4g36930.1	1e-50	Sb02g031690.1	4e-93
rice9C_jk_215c	LOC_Os09g38420.2	6e-47	Bradi4g37620.1	2e-48	Sb02g032450.1	5e-43
rice1_ia_392	LOC_Os01g74610.1	1e-51	Bradi2g62760.1	1e-54	Sb05g002400.1	6e-39
rice9_ia_220	LOC_Os09g39380.1	1e-67	Bradi4g38430.1	1e-75	Sb02g011890.3	5e-68
RZ404	LOC_Os09g38580	1e-160	Bradi4g37740	1e-118	Sb02g032610	2e-108
CDO542	LOC_Os03g50300	1e-122	Bradi1g50590	8e-53	Sb01g010430	8e-121
rice2_ia_7	LOC_Os02g01960.1	3e-65	Bradi3g01080.1	2e-77	Sb04g000780.1	3e-67
rice2_ia_16a	LOC_Os02g03330.1	1e-48	Bradi3g02570.1	2e-54	Sb04g002190.1	7e-40
rice2_ia_21	LOC_Os02g04490.1	2e-101	Bradi3g03330.1	8e-128	Sb04g003020.1	1e-87
rice2_ia_72	LOC_Os02g13560.4	4e-91	Bradi3g08690.1	2e-102	Sb04g008150.2	6e-78
rice2_ia_93	LOC_Os02g16550.1	3e-78	Bradi3g09820.1	5e-77	Sb04g009820.1	2e-74
CDO718	LOC_Os02g31030	2e-78	Bradi3g44290	9e-97	Sb04g021010	4e-82
rice2_ia_79	LOC_Os02g14730.1	2e-94	Bradi3g09260.1	2e-110	Sb04g008750.1	3e-81
rice2_ia_87	LOC_Os02g15820.2	2e-109	Bradi3g09700.1	1e-127	Sb04g009620.2	8e-97
rice2_ia_188	LOC_Os02g32750.2	3e-92	Bradi3g44800.1	1e-93	Sb04g021570.1	2e-91
rice2_ia_180	LOC_Os02g31290.2	7e-147	Bradi3g44380.1	2e-168	Sb04g021130.1	1e-139
rice2_ia_120	LOC_Os02g21090.3	3e-60	Bradi3g11010.1	1e-48	Sb10g022460.1	3e-31
rice2_ia_212	LOC_Os02g36380.2	3e-99	Bradi3g46590.1	2e-121	Sb04g023680.2	1e-111
rice2_ia_223	LOC_Os02g38210.1	1e-103	Bradi3g47690.1	1e-106	Sb04g024850.1	5e-98
rice2_ia_225	LOC_Os02g38480.1	1e-109	Bradi3g47860.1	2e-128	Sb04g025040.1	2e-97
C37	LOC_Os02g38920	2e-172	Bradi3g14120	5e-118	Sb04g025120	5e-136
rice2_ia_244	LOC_Os05g35290.1	0	Bradi5g15830.1	4e-172	Sb06g022750.1	2e-180
rice2_ia_245	LOC_Os02g41890.1	4e-70	Bradi3g49370.1	3e-75	Sb04g026660.1	2e-62
rice2_ia_246	LOC_Os02g42040.1	3e-84	Bradi3g49430.1	6e-103	Sb04g026740.1	2e-75
rice2_ia_251	LOC_Os02g42820.1	0.002	Bradi3g49950.1	8e-05	Sb06g023600.1	0.001
rice2_ia_252	LOC_Os02g42890.1	1e-49	Bradi3g50010.1	5e-70	Sb04g033650.1	2e-56
rice2_ia_259	LOC_Os02g43720.1	4e-17	Bradi3g50440.1	9e-22	Sb04g033130.1	9e-15
rice2_ia_273	LOC_Os02g45540.1	1e-105	Bradi3g51680.1	2e-143	Sb04g031900.1	3e-120
rice2_ia_281	LOC_Os02g46850.1	3e-60	Bradi3g52290.1	5e-85	Sb04g031070.1	3e-50
rice2_ia_285	LOC_Os02g47350.1	1e-57	Bradi3g52570.1	7e-70	Sb04g030750.1	3e-48
rice2_ia_287	LOC_Os02g47760.1	9e-66	Bradi3g52830.1	2e-96	Sb04g030490.1	5e-65
rice2_ia_289	LOC_Os02g48010.1	7e-82	Bradi3g53050.2	3e-89	Sb04g030240.3	3e-57
rice2_ia_292	LOC_Os02g48570.2	5e-95	Bradi3g53380.1	3e-88	Sb04g029890.1	2e-83
rice2_ia_293cosk	LOC_Os12g23540.1	5.2	Bradi3g32840.1	2.4	Sb09g027710.1	2.1
rice2_ia_295	LOC_Os02g48990.1	4e-29	Bradi3g56620.5	4e-31	Sb04g029580.1	1e-25
rice2_ia_298	LOC_Os02g49520.1	2e-43	Bradi3g56320.1	7e-57	Sb04g029250.1	9e-42
rice2_ia_303	LOC_Os02g50640.1	2e-67	Bradi3g59730.2	1e-72	Sb04g028430.1	1e-52
CDO686	LOC_Os02g50620	3e-118	Bradi2g14840	4e-118	Sb04g028450	7e-116
rice9C_jk_85b	LOC_Os09g14520.1	3e-106	Bradi4g27870.1	6e-111	Sb02g021040.1	4e-100
rice2_ia_315	LOC_Os02g52390.1	2e-11	Bradi3g58170.1	3e-18	Sb04g033980.1	8e-12
rice2_ia_324	LOC_Os02g53720.2	8e-106	Bradi1g46450.1	1e-87	Sb04g034820.1	1e-105
rice1_ia_364	LOC_Os01g68630.1	1e-84	Bradi2g58580.1	8e-89	Sb03g043650.2	6e-77
rice2_ia_337	LOC_Os02g55870.1	2e-82	Bradi3g54370.1	2e-84	Sb04g036200.1	5e-67
R2869	LOC_Os06g02144	0	Bradi1g50220	1e-172	Sb10g001050	2e-168
rice6_ia_4	LOC_Os06g01980.1	1e-76	Bradi1g51940.2	1e-104	Sb10g000870.1	2e-70
CDO545	LOC_Os06g02555	9e-31	Bradi2g38100	8e-94	Sb10g001310	6e-35
rice6_ia_24	LOC_Os06g05710.1	3e-36	Bradi1g50780.1	2e-34	Sb10g003520.1	2e-34
C764	LOC_Os06g06030	0	Bradi1g49140	1e-133	Sb10g003770	5e-125
conbac2f/6.8r	LOC_Os06g05890	8e-141	Bradi1g49260	0	Sb10g003680	4e-146
Lp_Ft	LOC_Os06g06320	2e-168	Bradi1g48830	0	Sb10g003940	1e-166
SOC	LOC_Os06g06750	0	Bradi1g48520	0	Sb10g004390	0
rice6c_jk_27b	LOC_Os06g06370.1	2e-67	Bradi1g48760.1	9e-62	Sb10g004010.1	4e-65
rice6c_jk_29b	LOC_Os06g06760.3	2e-121	Bradi1g48510.1	6e-136	Sb10g004400.1	3e-95
rice6c_jk_45a	LOC_Os06g09450.8	7e-60	Bradi1g46670.3	3e-79	Sb10g006330.3	1e-65
rice6c_jk_156b	LOC_Os06g29844.1	2e-96	Bradi1g42410.1	3e-108	Sb10g014190.1	2e-90
rice6_ia_83	LOC_Os06g15910.1	2e-57	Bradi1g43780.1	2e-92	Sb10g009770.1	3e-50
rice6c_jk_106b	LOC_Os06g20430.2	5e-69	Bradi1g42780.1	1e-78	Sb10g011820.1	5e-59
rice6c_jk_113b	LOC_Os06g21600.1	8e-73	Bradi1g42660.2	6e-83	Sb08g011950.1	6.2
rice6c_jk_56a	LOC_Os06g11380.1	5e-128	Bradi1g45830.1	1e-144	Sb10g007360.1	4e-106
rice6c_jk_60d	LOC_Os06g12030.3	4e-129	Bradi1g45370.1	4e-132	Sb10g007910.1	4e-118
rice6c_jk_70d	LOC_Os06g13650.3	5e-109	Bradi1g44550.1	7e-135	Sb10g008770.1	6e-110
rice6c_jk_73a	LOC_Os06g14080.1	8e-59	Bradi1g44290.1	4e-65	Sb10g009020.1	9e-54
rice6c_jk_92a	LOC_Os06g17390.1	7e-73	Bradi1g43560.1	3e-87	Sb10g010460.1	5e-77
RZ144	LOC_Os06g12390	2e-71	Bradi1g45150	2e-48	Sb10g008170	5e-43
S2539	LOC_Os06g16350	3e-150	Bradi1g43680	5e-80	Sb10g010040	2e-73
rice6_ia_143	LOC_Os06g27980.1	6e-97	Bradi1g41890.1	7e-111	Sb07g000800.1	1e-100
rice8C_jk_237b	LOC_Os08g39270.1	6e-50	Bradi3g39740.1	1e-61	Sb07g028140.1	2e-39
rice8C_jk_246a	LOC_Os08g40620.2	8e-52	Bradi3g40590.1	3e-59	Sb10g026410.1	7e-17
rice8C_jk_249a	LOC_Os08g41100.1	7e-74	Bradi3g40320.1	1e-86	Sb07g027310.1	2e-64
rice8C_jk_252d	LOC_Os08g41880.1	3e-145	Bradi3g41200.1	3e-129	Sb07g026270.1	8e-135
rice8C_jk_253a	LOC_Os05g05990.1	0.17	Bradi2g54080.2	0.077	Sb10g029780.1	0.24
rice8C_jk_229b	LOC_Os08g37874.2	3e-50	Bradi3g38730.3	3e-66	Sb07g029040.2	2e-47
CDO385	LOC_Os07g30170	4e-66	Bradi1g11300	3e-140	Sb02g033430	3e-63
rice8C_jk_220a	LOC_Os08g36500.1	9e-125	Bradi3g37940.1	4e-125	Sb07g022750.1	1e-111
rice8C_jk_226a	LOC_Os08g37432.2	7e-101	Bradi3g38450.1	2e-97	Sb07g023390.2	3e-95
rice8C_jk_214b	LOC_Os08g35620.2	3e-77	Bradi3g37620.1	1e-85	Sb07g022430.2	5e-64
rice8C_jk_91a	LOC_Os08g15230.1	1e-104	Bradi3g19080.1	7e-110	Sb07g008090.1	3e-101
rice8C_jk_93a	LOC_Os08g15420.1	1e-71	Bradi3g19090.1	8e-71	Sb07g007890.1	2e-65
rice8C_jk_94a	LOC_Os08g15500.1	3e-09	Bradi3g19120.2	4e-67	Sb07g007860.1	9e-18
rice8C_jk_166a	LOC_Os08g28180.1	6e-102	Bradi4g18590.1	1e-126	Sb05g018050.1	6e-91
rice8C_jk_78a	LOC_Os08g13350.2	2e-109	Bradi3g18540.2	6e-143	Sb07g006900.2	9e-109
rice8C_jk_90a	LOC_Os08g15060.1	1e-60	Bradi3g19020.2	4e-69	Sb07g008540.1	4e-69
rice8C_jk_105a	LOC_Os08g17410.1	2e-57	Bradi3g19650.1	2e-35	Sb07g017590.1	1e-54
PSR690	LOC_Os08g04790	4e-55	Bradi3g14860	2e-48	Sb08g023170	9e-27
C390	LOC_Os08g03390	0	Bradi3g14190	6e-146	Sb07g002300	6e-127
rice8C_jk_32c	LOC_Os08g06010.1	2e-103	Bradi3g16640.1	3e-127	Sb07g003750.1	3e-102
rice8C_jk_32d	LOC_Os08g06060.1	1e-70	Bradi3g16560.1	3e-80	Sb07g003810.1	8e-75
rice8C_jk_74a	LOC_Os08g12750.1	3e-32	Bradi3g18150.2	4e-53	Sb07g006310.1	2e-30
rice8C_jk_35a	LOC_Os08g06480.1	2e-33	Bradi3g16250.1	3e-57	Sb07g004180.1	1e-37
rice8C_jk_10b	LOC_Os08g02850.1	7e-107	Bradi3g14080.1	7e-109	Sb07g002140.1	5e-104
rice8C_jk_15b	LOC_Os05g15940.1	1.2	Bradi5g04660.1	6.6	Sb09g017920.1	6
rice8C_jk_7a	LOC_Os08g02300.1	2e-17	Bradi3g13730.1	2e-18	Sb07g001550.1	9e-23
rice8C_jk_8a	LOC_Os08g02440.1	1e-71	Bradi3g13830.1	6e-77	Sb07g001690.1	8e-56
rice8C_jk_3a	LOC_Os08g01430.1	1e-86	Bradi3g13220.1	2e-116	Sb07g000565.1	5e-80
rice6c_jk_131d	LOC_Os06g24730.3	7e-39	Bradi1g35780.4	2e-47	Sb04g002990.1	5e-42
rice6c_jk_125b	LOC_Os06g23530.1	4e-104	Bradi3g22680.1	1e-119	Sb07g026490.1	5e-86
rice6c_jk_164b	LOC_Os06g30910.1	6e-102	Bradi1g39300.1	5e-124	Sb10g020020.1	7e-97
rice6_ia_180	LOC_Os06g34020.1	1e-58	Bradi3g44910.1	7e-26	Sb10g020900.1	5e-84
rice6c_jk_177a	LOC_Os06g33480.1	2e-27	Bradi2g32250.2	5e-12	Sb09g022750.1	4.1
rice6_ia_196	LOC_Os06g36990.1	4e-104	Bradi1g37700.1	4e-138	Sb10g022370.1	3e-113
rice6_ia_207	LOC_Os06g38990.1	2e-109	Bradi1g37190.1	2e-123	Sb10g022910.1	1e-99
rice6_ia_217	LOC_Os06g40818.1	8e-62	Bradi1g36160.1	6e-60	Sb10g023970.1	9e-51
rice6_ia_223	LOC_Os06g41700.1	1e-53	Bradi1g35830.1	3e-77	Sb10g024380.1	3e-56
rice6_ia_266	LOC_Os06g49040.1	7e-43	Bradi1g34470.6	3e-62	Sb10g029200.1	2e-50
rice6_ia_268	LOC_Os06g49490.1	6e-89	Bradi1g34760.1	4e-94	Sb10g029490.1	7e-77
rice6c_jk_264a	LOC_Os06g48590.2	4e-116	Bradi1g34030.1	6e-142	Sb10g028780.1	5e-124
rice6c_jk_273b	LOC_Os06g50050.2	7e-60	Bradi1g35110.2	1e-71	Sb10g030060.2	4e-58
rice6_ia_230	LOC_Os06g42850.1	3e-78	Bradi1g35460.2	3e-93	Sb10g024850.1	2e-83
rice6c_jk_263a	LOC_Os06g48530.1	1e-109	Bradi1g33970.1	2e-122	Sb10g028740.1	8e-102
rice6_ia_270	LOC_Os06g49840.2	9e-29	Bradi1g35000.1	1e-30	Sb10g029810.1	2e-26
rice6_ia_257a	LOC_Os12g25850.1	0.11	Bradi5g08860.1	0.17	Sb10g027860.1	0.044
rice6_ia_260	LOC_Os06g47860.2	4e-143	Bradi1g33380.1	5e-164	Sb10g028320.2	1e-144
rice6_ia_247/252	LOC_Os06g46440.1	9e-21	Bradi1g32540.1	2e-12	Sb10g027230.1	8e-23
rice6c_jk_244a	LOC_Os06g45300.2	3e-92	Bradi3g05520.2	2e-82	Sb04g004950.1	1e-84
rice6c_jk_237b	LOC_Os06g44040.1	7e-48	Bradi1g30910.1	1e-78	Sb10g025630.1	2e-57
rice6_ia_235cos7r	LOC_Os08g19650.2	4e-13	Bradi1g30730.5	3e-48	Sb10g025440.2	3e-16
rice6c_jk_231b	LOC_Os06g43210.1	3e-72	Bradi1g30330.1	3e-80	Sb10g025050.1	5e-77
rice6c_jk_277a	LOC_Os06g51084.8	2e-114	Bradi1g29850.2	1e-124	Sb10g030776.1	4e-86
rice6c_jk_278a	LOC_Os06g51150.2	4e-117	Bradi1g29800.3	7e-122	Sb10g030840.1	6e-116
