# Supplementary material for: A DArT marker genetic map of perennial ryegrass (Lolium perenne L.) integrated with detailed comparative mapping information; comparison with existing DArT marker genetic maps of Lolium perenne, L. multiflorum and Festuca pratensis
Source: BMC Genomics. 2013 Jul 3;14:437. doi: 10.1186/1471-2164-14-437 (PMC3704433; doi:10.1186/1471-2164-14-437)
Supplement: Additional file 3 — Details of DArT markers mapped in common between the different mapping populations. [file 1471-2164-14-437-S3.xlsx]

## Sheet: Sheet6
Lp1 / Lp2 comparison																						Lp1 / Lm comparison																						Lp1 / Fp comparison
	chrom 1	Lp1		chrom 2	Lp1		chrom 3	Lp1		chrom 4	Lp1		chrom 5	Lp1		chrom 6	Lp1		chrom 7	Lp1			chrom 1	Lp1		chrom 2	Lp1		chrom 3	Lp1		chrom 4	Lp1		chrom 5	Lp1		chrom 6	Lp1		chrom 7	Lp1			chrom 1	Lp1		chrom 2	Lp1
	D561168	4.33486		D356352	17.7029		D562291	11.9422		D558456	6.05615		D559921	20.106		D556972	10.6811		D560364	10.8095			D558668	7.84404		D562432	0		D557263	19.2369		D561567	3.43848		D557465	15.3138		D557797	18.5469		D557564	2.95886			D555423	0		D560419	24.461
	D562041	7.55097		D356319	39.1066		D355729	27.5865		D562419	17.5747		D559685	20.106		D355827	24.5056		D561918	23.516			D562550	10.748		D355681	47.6782		D561964	27.5865		D558752	12.038		D555522	16.4019		D561571	20.9334		D560441	7.0196			D561862	7.77268		D556559	46.77
	D562482	14.0877		D556056	39.4156		D561085	30.0503		D555665	17.5747		D556854	24.6326		D556075	26.3527		D560813	25.1565			D562438	10.748		D561256	48.0118		D559759	30.0503		D558759	40.616		D558665	16.4019		D557638	20.9334		D555529	7.0196			D555114	7.77268		D557758	50.9033
	D355722	26.3417		D556355	46.77		D557209	31.4134		D562285	29.3501		D561630	31.3281		D560979	29.7233		D557621	33.7837			D555893	26.3417		D557758	50.9033		D560153	40.3888		D560601	40.616		D355843	17.6203		D562213	30.7936		D356022	10.8095
	D560751	26.3417		D555263	47.6782		D556269	32.5547		D557971	29.9983		D555952	31.3281		D561491	30.8621		D559873	35.5853			D556625	32.4121		D558092	51.2873		D561135	43.3504		D562464	40.616		D562316	17.6203		D559927	35.0206		D561895	10.8095			chrom 1	Fp		chrom 2	Fp
	D557093	28.2633		D356224	48.0118		D557799	50.5701		D562322	29.9983		D561816	32.0288		D356147	32.3565		D562357	42.7547			D557346	32.4121		D557246	51.2873		D560234	73.1706		D555802	41.687		D562496	22.4662		D555528	35.7645		D561541	10.8095			D555423	26.5932		D557758	49.4118
	D560342	32.4121		D557246	51.2873		D558356	54.3857		D559722	30.9017		D559994	33.9893		D356405	40.9869		D562214	42.9907			D561670	32.4121		D560470	60.6476		D557656	88.5139		D560096	41.687		D561633	29.9683		D562262	78.1998		D560364	10.8095			D555114	29.6617
	D558720	32.4121		D562047	58.5745		D557656	88.5139		D562315	31.7547		D356410	33.9893		D562708	47.0919		D562152	44.6127			D555058	32.4121		D355883	60.6476					D560512	41.687		D561241	31.3281		D561799	87.3743		D560176	10.8095			D561862	29.6617
	D561951	32.4121		D557116	75.309		D555834	100		D557044	37.7713		D555245	47.9067		D560091	48.0769		D562194	50.5797			D561340	32.4121					chrom 3	Lm		D356029	42.654		D557808	32.0288					D558653	23.5129			D558414	31.8647
	D556965	32.4121		D355957	75.3159					D560601	40.616		D561108	49.3774					D356365	50.5797			D557163	32.4121		chrom 2	Lm		D557263	4.0783		D562479	42.654		D555108	34.2244		chrom 6	Lm		D557848	23.516			D561689	31.8647
	D555532	36.6131		D557216	86.0632		chrom 3	Lp2		D558176	45.7002		D561572	78.8254		chrom 6	Lp2		D356343	53.2513			D558845	32.4121		D561964	28.5271		D559759	9.84231		D555997	44.6524		D560480	34.2244		D561571	6.72948		D560813	25.1565			D556981	47.679
	D561021	38.6264		D561690	87.5745		D562291	1.00857		D556677	46.0446		D557891	90.4155		D556972	18.4615		D560927	55.9895			D557750	32.4529		D556987	33.3333		D557656	23.0016		D556653	44.6524		D562601	34.2244		D557638	24.428		D557834	35.5853			D555889	47.679
	D561679	44.2342					D561085	11.0439		D555270	47.891					D355827	37.5385		D555639	57.1283			D561021	38.6264		D355681	56.0724		D561135	54.1599		D561876	44.6524		D562157	35.477		D558665	32.638		D559873	35.5853
	D561212	61.0079		chrom 2	Lp2		D355729	11.649		D561851	47.891		chrom 5	Lp2		D556075	39.7949						D555851	39.8751		D557246	60.9819		D557797	70.0924		D561255	45.7002		D561886	47.4997		D555522	32.7052
	D555315	63.829		D356352	0		D557209	14.0696		D355690	55.095		D559685	16.3162		D560979	55.1795		chrom 7	Lp2			D560644	41.5991		D557758	63.6693		D560234	87.4932		D561835	45.905		D355975	67.7641		D562213	44.0108		chrom 7	Lm
	D559985	80.8435		D356319	9.33977		D556269	18.0535		D560356	56.4195		D555952	25.2313		D561491	71.5897		D560364	0			D561679	44.2342		D558092	65.5297					D556120	46.0446		D562330	67.7641		D559927	47.1063		D561541	0
				D556056	10.1449		D557799	35.7539					D561630	26.0723		D356147	82.2564		D561918	55.6452			D556987	54.1374		D355883	79.6382					D562335	46.0446		D561677	81.6376		D555528	56.7295		D561895	0
	chrom 1	Lp2		D556355	11.0574		D558356	71.407		chrom 4	Lp2		D561816	28.0067		D555315	84.6154		D559873	63.9578			D356063	77.2108		D560470	80.8269					D558701	46.0446					D562262	98.2503		D356022	0
	D562041	0		D555263	12.5604		D557656	86.6364		D558456	8.6983		D556854	32.8848		D356405	93.0256		D560813	66.4392												D562536	46.0446		chrom 5	Lm					D560176	0
	D561168	5.3719		D557246	13.3119		D555834	95.8144		D561212	15.6326		D356410	47.5189		D562708	97.9487		D557044	73.8834			chrom 1	Lm								D356227	46.0446		D560480	6.50773					D560364	0.0450857
	D562482	19.5868		D356224	13.6339					D555665	17.2141		D561108	49.0328		D560091	100		D562214	75.1241			D558668	10.0448								D561285	46.7663		D562601	6.50773					D560441	0.541028
	D355722	25.2893		D562047	34.89					D562419	18.6131		D559994	58.6207					D562357	77.9777			D562550	14.4594								D561942	46.787		D555108	7.40979					D555529	0.766456
	D555532	35.2893		D355957	60.9232					D562285	25.4258		D555245	64.4239					D562194	79.7146			D562438	17.3385								D557428	47.7779		D355843	9.14948					D557848	29.8467
	D557621	41.2397		D557116	69.6189					D557971	26.4599		D561572	89.4029					D356365	80.273			D561340	28.5988								D556508	47.8043		D562316	9.27835					D560813	33.138
	D560751	44.2149		D557216	73.9667					D559921	27.0681		D557891	100					D562152	81.0794			D555058	29.0467								D555270	47.891		D562496	20.7474					D557834	45.2209
	D557093	45.9504		D561690	74.8256					D562315	28.163								D356343	88.0893			D555893	36.1484								D559750	47.891		D561241	30.5412					D559873	45.3562
	D561951	47.3554								D559722	29.2579								D560927	89.7643			D561670	55.0224								D562145	47.891		D557808	38.9175					D561256	45.8972
	D560342	50.3306								D560601	31.2652								D555639	90.1985			D557750	55.4063								D561344	47.891		D562157	47.5515					D561799	52.615
	D556965	52.7273								D556677	56.1436												D558845	55.4063								D560356	56.4195		D561886	63.4021					D561633	60.6402
	D558720	54.2975								D562322	58.2117												D557346	55.4063								D356055	59.5417		D561677	80.8634					D557428	75.9693
	D561021	56.5289								D561851	63.2603												D557163	55.4063								D559895	60.431		D561285	85.3737					D558653	85.3472
	D561679	63.9669								D555270	65.2676												D556625	55.4702								D555931	63.8786		D562330	86.6624					D557564	96.303
	D559985	83.3058								D558176	71.7762												D562432	69.5457								D561806	74.659		D355975	86.7268
										D560356	77.4939												D555851	71.0173								D562718	84.7102		D560153	88.0155
										D355690	78.2238												D561021	76.0717
																							D561679	86.6283								chrom 4	Lm
																							D356063	100								D561567	1.06293
	KEY																															D558752	3.06122
	Lp1 marker mapping to the same linkage group in both mapping populations																															D557465	5.52721
	Lp2 marker mapping to the same linkage group in both mapping populations																															D560512	30.5697
	Lm marker mapping to the same linkage group in both mapping populations																															D555802	30.7823
	Fp marker mapping to the same linkage group in both mapping populations																															D560096	31.165
	Lp1/Lp2/Lm/Fp marker mapping to different linkage groups in both mapping populations																															D558759	34.5238
																																D560601	34.6514
																																D562464	34.7364
																																D561876	37.6276
																																D562479	41.4116
																																D356029	41.6667
																																D556653	42.602
																																D555997	42.7296
																																D562536	43.5374
																																D558701	43.6224
																																D561255	44.1752
																																D562335	45.4082
																																D356227	45.4932
																																D561835	48.0442
																																D556120	49.1071
																																D561344	52.466
																																D555270	52.7636
																																D559750	52.7636
																																D560644	54.2092
																																D562145	60.3741
																																D561942	61.9048
																																D556508	62.2449
																																D560356	71.3435
																																D356055	76.5731
																																D559895	80.1871
																																D561806	83.2483
																																D555931	84.1837
																																D562718	88.3929
